# Supplementary material for: Translation-Associated Mutational U-Pressure in the First ORF of SARS-CoV-2 and Other Coronaviruses
Source: Front Microbiol. 2020 Sep 22;11:559165. doi: 10.3389/fmicb.2020.559165 (PMC7536284; doi:10.3389/fmicb.2020.559165)
Supplement: TABLE S1 — Average values of nucleotide usage in genes coding for spike, envelop, membrane, and nucleocapsid proteins from 49 species of coronaviruses; the dendrogram representing ORF1ab sequences from 400 isolates of SARS CoV-2; dendrograms confirming recombination event in MERS predecessor. [file Table_1.XLSX]

## Sheet: 49 species of coronaviruses
Name		GenBank ID		Spike					Envelope					Membrane					Nucleocapsid
				A4f	U4f	G4f	C4f		A4f	U4f	G4f	C4f		A4f	U4f	G4f	C4f		A4f	U4f	G4f	C4f
Betacoronaviruses
SARS-CoV-2		NC_045512		0.282918	0.519573	0.0498221	0.147687		0.209302	0.55814	0.186047	0.0465116		0.28972	0.420561	0.11215	0.17757		0.284314	0.377451	0.0980392	0.240196
Bat coronavirus RaTG13		MN996532		0.289007	0.514184	0.0514184	0.14539		0.209302	0.534884	0.186047	0.0697674		0.352381	0.4	0.0857143	0.161905		0.298507	0.383085	0.0895522	0.228856
SARS type 1		NC_004718		0.259194	0.502627	0.0630473	0.175131		0.25	0.431818	0.227273	0.0909091		0.279279	0.342342	0.171171	0.207207		0.311628	0.35814	0.0697674	0.260465
Betacoronavirus England 1		NC_038294		0.186335	0.551242	0.0621118	0.200311		0.324324	0.297297	0.135135	0.243243		0.256881	0.357798	0.137615	0.247706		0.255708	0.43379	0.100457	0.210046
MERS		NC_019843		0.1872	0.5536	0.0576	0.2016		0.324324	0.297297	0.135135	0.243243		0.256881	0.357798	0.137615	0.247706		0.261468	0.43578	0.0963303	0.206422
Bat coronavirus HKU4-1		EF065505		0.211823	0.614122	0.0541872	0.119869		0.194444	0.444444	0.194444	0.166667		0.237624	0.49505	0.0693069	0.19802		0.268182	0.5	0.0545455	0.177273
Bat coronavirus HKU5-1		EF065509		0.226984	0.469841	0.106349	0.196825		0.390244	0.365854	0.097561	0.146341		0.226087	0.33913	0.173913	0.26087		0.253394	0.402715	0.0904977	0.253394
Bat coronavirus HKU9-1		NC_009021		0.183639	0.549249	0.15025	0.116861		0.129032	0.483871	0.16129	0.225806		0.230769	0.548077	0.0673077	0.153846		0.123404	0.52766	0.114894	0.234043
Bat Hp-betacoronavirus Zhejang 2013		NC_025217		0.29021	0.438811	0.0891608	0.181818		0.285714	0.357143	0.166667	0.190476		0.243697	0.394958	0.184874	0.176471		0.331754	0.350711	0.0853081	0.232227
Bovine coronavirus TCG-19		LC494178		0.225524	0.594406	0.0769231	0.103147		0.242424	0.454545	0.212121	0.0909091		0.229167	0.458333	0.135417	0.177083		0.246305	0.403941	0.108374	0.241379
China rattus coronavirus HKU24		NC_026011		0.232479	0.461538	0.105983	0.2		0.27027	0.405405	0.189189	0.135135		0.255319	0.308511	0.202128	0.234043		0.229665	0.339713	0.181818	0.248804
Betacoronavirus Erinaceus		NC_039207		0.28022	0.498168	0.0879121	0.1337		0.361111	0.333333	0.138889	0.166667		0.252252	0.504505	0.0990991	0.144144		0.320197	0.399015	0.0689655	0.211823
Human coronavirus HKU1		NC_006577		0.12939	0.780037	0.0184843	0.0720887		0.178571	0.75	0.0357143	0.0357143		0.130435	0.706522	0.0543478	0.108696		0.199005	0.61194	0.0447761	0.144279
Human coronavirus OC43		NC_006213		0.239362	0.583333	0.070922	0.106383		0.257143	0.428571	0.2	0.114286		0.285714	0.461538	0.0989011	0.153846		0.239024	0.395122	0.112195	0.253659
Mouse hepatitis virus		NC_048217		0.202847	0.480427	0.126335	0.190391		0.166667	0.366667	0.3	0.166667		0.216495	0.381443	0.154639	0.247423		0.239234	0.368421	0.124402	0.267943
Rabbit coronavirus HKU14		NC_017083		0.226481	0.541812	0.0818815	0.149826		0.257143	0.428571	0.171429	0.142857		0.247312	0.451613	0.139785	0.16129		0.246305	0.394089	0.118227	0.241379
Rat coronavirus Parker		NC_012936		0.23181	0.453469	0.126904	0.187817		0.125	0.375	0.34375	0.15625		0.23	0.37	0.18	0.22		0.233333	0.37619	0.138095	0.252381
Rousettus bat coronavirus		NC_030886		0.227202	0.397218	0.153014	0.222566		0.27027	0.189189	0.27027	0.27027		0.157407	0.351852	0.222222	0.268519		0.185022	0.414097	0.123348	0.277533
Alphacoronaviruses
Bat coronavirus 1A		NC_010437		0.196141	0.628617	0.0530547	0.122186		0.25	0.541667	0.125	0.0833333		0.317073	0.373984	0.154472	0.154472		0.170854	0.678392	0.040201	0.110553
Bat coronavirus CDPHE15USA2006		NC_022103		0.166929	0.551181	0.088189	0.193701		0.16129	0.580645	0	0.258065		0.2	0.4	0.208333	0.191667		0.246637	0.506726	0.0896861	0.156951
Bat coronavirus HKU2		NC_009988		0.169625	0.575937	0.110454	0.143984		0.137931	0.586207	0.137931	0.137931		0.186275	0.382353	0.186275	0.245098		0.183246	0.60733	0.0732984	0.136126
BtMr-AlphaCoV SAX2011		NC_028811		0.228571	0.494737	0.111278	0.165414		0.24	0.48	0.08	0.2		0.229358	0.302752	0.192661	0.275229		0.223256	0.432558	0.111628	0.232558
BtNv-AlphaCoVCS2013		NC_028833		0.196568	0.477379	0.141966	0.184087		0.307692	0.346154	0.115385	0.230769		0.171171	0.351351	0.189189	0.288288		0.205479	0.438356	0.105023	0.251142
BtRf-AlphaCoV HuB2013		NC_028814		0.198606	0.606272	0.0818815	0.11324		0.173913	0.521739	0.0869565	0.217391		0.232143	0.419643	0.196429	0.151786		0.294444	0.511111	0.0555556	0.138889
BtRf-AlphaCoVYN2012		NC_028824		0.216769	0.591002	0.0613497	0.130879		0.133333	0.566667	0.1	0.2		0.128713	0.49505	0.158416	0.217822		0.191011	0.589888	0.0730337	0.146067
Camel alphacoronavirus		NC_028752		0.184644	0.563071	0.0932358	0.159049		0.44	0.28	0.2	0.08		0.361905	0.32381	0.152381	0.161905		0.20442	0.585635	0.0552486	0.154696
Human coronavirus 229E		NC_002645		0.194495	0.550459	0.093578	0.161468		0.333333	0.366667	0.2	0.1		0.330097	0.378641	0.0970874	0.194175		0.185185	0.571429	0.111111	0.132275
Human coronavirus NL63		NC_005831		0.160393	0.659574	0.0540098	0.126023		0.296296	0.407407	0.0740741	0.222222		0.15534	0.660194	0.0873786	0.0970874		0.142045	0.721591	0.0284091	0.107955
Lucheng Rn rat coronavirus		NC_032730		0.185567	0.521649	0.0824742	0.210309		0.2	0.7	0.0333333	0.0666667		0.213115	0.409836	0.106557	0.270492		0.165	0.525	0.07	0.24
Mink coronavirus		NC_023760		0.268489	0.527331	0.0900322	0.114148		0.322581	0.419355	0.129032	0.129032		0.36	0.376	0.096	0.168		0.238636	0.568182	0.0738636	0.119318
NL63-related Bat coronavirus		NC_048216		0.148748	0.536082	0.106038	0.209131		0.125	0.375	0.125	0.375		0.133333	0.4	0.209524	0.257143		0.183486	0.385321	0.114679	0.316514
Porcine epidemic diarrhea virus		NC_003436		0.174174	0.51952	0.100601	0.205706		0.228571	0.4	0.171429	0.2		0.237705	0.418033	0.147541	0.196721		0.236715	0.429952	0.115942	0.217391
Rousettus bat coronavirus HKU10		NC_018871		0.212318	0.599676	0.0875203	0.100486		0.333333	0.518519	0.111111	0.037037		0.213675	0.34188	0.230769	0.213675		0.231959	0.505155	0.0979381	0.164948
Scotophilus bat coronavirus 512		NC_009657		0.212934	0.481073	0.132492	0.173502		0.352941	0.411765	0.117647	0.117647		0.268908	0.319328	0.142857	0.268908		0.228155	0.470874	0.0679612	0.23301
Swine enteric coronavirus		NC_028806		0.179448	0.516871	0.0981595	0.205521		0.366667	0.266667	0.2	0.166667		0.317757	0.392523	0.130841	0.158879		0.238994	0.459119	0.081761	0.220126
Transmissible gastroeneriris virus		NC_038861		0.300955	0.480892	0.089172	0.128981		0.433333	0.266667	0.133333	0.166667		0.342593	0.407407	0.12037	0.12963		0.253086	0.45679	0.0987654	0.191358
Wencheng Sm shrew coronavirus		NC_035191		0.262338	0.571429	0.0909091	0.0753247		0.181818	0.409091	0.272727	0.136364		0.359551	0.325843	0.179775	0.134831		0.321429	0.47619	0.0892857	0.113095
Gammacoronaviruses
Avian infectious bronchitis virus		NC_001451		0.248532	0.587084	0.0763209	0.0880626		0.511111	0.377778	0.0666667	0.0444444		0.402062	0.371134	0.123711	0.103093		0.384615	0.369231	0.102564	0.14359
Beluga whale coronavirus		NC_010646		0.277778	0.449821	0.121864	0.150538		0.324324	0.378378	0.108108	0.189189		0.279661	0.440678	0.169492	0.110169		0.33871	0.349462	0.112903	0.198925
Deltacoronaviruses
Bulbul coronavirus HKU11		NC_011547		0.32282	0.465677	0.0742115	0.137291		0.435897	0.384615	0.102564	0.0769231		0.313043	0.426087	0.0869565	0.173913		0.305556	0.466667	0.0444444	0.183333
Common-moorhen coronavirus		NC_016996		0.234951	0.638835	0.0349515	0.0912621		0.3125	0.53125	0.09375	0.0625		0.241935	0.548387	0.0806452	0.129032		0.283333	0.505556	0.05	0.161111
Magpie-robin coronavirus HKU18		NC_016993		0.207455	0.338736	0.116694	0.337115		0.405405	0.189189	0.0540541	0.351351		0.227273	0.309091	0.127273	0.336364		0.184783	0.407609	0.130435	0.277174
Munia coronavirus HKU13		NC_011550		0.241563	0.40675	0.101243	0.250444		0.305556	0.277778	0.0833333	0.333333		0.318584	0.318584	0.0884956	0.274336		0.22905	0.458101	0.0782123	0.234637
Night-heron coronavirus HKU19		NC_016994		0.364937	0.372093	0.0751342	0.187835		0.363636	0.363636	0.0909091	0.181818		0.415842	0.277228	0.108911	0.19802		0.344828	0.367816	0.0689655	0.218391
Porcine coronavirus HKU15		NC_039208		0.237925	0.447227	0.0822898	0.232558		0.297297	0.405405	0.108108	0.189189		0.252336	0.280374	0.17757	0.28972		0.188172	0.446237	0.0967742	0.268817
Sparrow coronavirus HKU17		NC_016992		0.30678	0.364407	0.10339	0.225424		0.358974	0.410256	0.0512821	0.179487		0.238532	0.330275	0.192661	0.238532		0.213115	0.409836	0.10929	0.26776
Thrush coronavirus HKU12		NC_011549		0.282772	0.5	0.0599251	0.157303		0.333333	0.361111	0.0833333	0.222222		0.301887	0.396226	0.0943396	0.207547		0.255814	0.47093	0.0523256	0.22093
White-eye coronavirus HKU16		NC_016991		0.292982	0.42807	0.0789474	0.2		0.368421	0.289474	0.0789474	0.263158		0.280702	0.421053	0.0877193	0.210526		0.268156	0.446927	0.0726257	0.212291
Wigeon coronavirus HKU20		NC_016995		0.244828	0.415517	0.108621	0.231034		0.205128	0.461538	0.153846	0.179487		0.267857	0.392857	0.142857	0.196429		0.20765	0.459016	0.136612	0.196721

## Sheet: 400 isolates of CoV-2
Number	Description
1	NC_045512.2:266-21555_Severe_acute_respiratory_syndrome_coronavirus_2_isolate_Wuhan-Hu-1_complete_genome
2	MT293156.1:235-21524 Severe acute respiratory syndrome coronavirus 2 isolate SARS-CoV-2/human/USAWA-UW391/2020 complete genome
3	MT039874.1:254-21543_Severe_acute_respiratory_syndrome_coronavirus_2_isolate_SARS-CoV-2/human/CHN/IME-HZ01/2020_complete_genome
4	MT291830.1:178-21467_Severe_acute_respiratory_syndrome_coronavirus_2_isolate_SARS-CoV-2/human/CHN/Wuhan_IME-WH05/2019_complete_genome
5	MT291829.1:178-21467_Severe_acute_respiratory_syndrome_coronavirus_2_isolate_SARS-CoV-2/human/CHN/Wuhan_IME-WH04/2019_complete_genome
6	MT291828.1:229-21518_Severe_acute_respiratory_syndrome_coronavirus_2_isolate_SARS-CoV-2/human/CHN/Wuhan_IME-WH03/2019_complete_genome
7	MT291827.1:229-21518_Severe_acute_respiratory_syndrome_coronavirus_2_isolate_SARS-CoV-2/human/CHN/Wuhan_IME-WH02/2019_complete_genome
8	MT253696.1:212-21501_Severe_acute_respiratory_syndrome_coronavirus_2_isolate_SARS-CoV-2/human/CHN/HZ-162/2020_complete_genome
9	MT020781.2:266-21555_Severe_acute_respiratory_syndrome_coronavirus_2_isolate_nCoV-FIN-29-Jan-2020_partial_genome
10	MT192759.1:239-21528_Severe_acute_respiratory_syndrome_coronavirus_2_isolate_SARS-CoV-2/human/TWN/CGMH-CGU-01/2020_complete_genome
11	MT093631.2:253-21542_Severe_acute_respiratory_syndrome_coronavirus_2_isolate_SARS-CoV-2/human/CHN/WH-09/2020_complete_genome
12	MT159718.1:266-21555_Severe_acute_respiratory_syndrome_coronavirus_2_isolate_2019-nCoV/USA-CruiseA-2/2020_complete_genome
13	MT159710.1:266-21555_Severe_acute_respiratory_syndrome_coronavirus_2_isolate_2019-nCoV/USA-CruiseA-9/2020_complete_genome
14	MT159709.1:266-21555_Severe_acute_respiratory_syndrome_coronavirus_2_isolate_2019-nCoV/USA-CruiseA-12/2020_complete_genome
15	MT106053.1:266-21555_Severe_acute_respiratory_syndrome_coronavirus_2_isolate_2019-nCoV/USA-CA8/2020_complete_genome
16	MT072688.1:251-21540_Severe_acute_respiratory_syndrome_coronavirus_2_isolate_SARS-CoV-2/human/NPL/61-TW/2020_complete_genome
17	MT039873.1:263-21552_Severe_acute_respiratory_syndrome_coronavirus_2_isolate_HZ-1_complete_genome
18	MT019532.1:266-21555_Severe_acute_respiratory_syndrome_coronavirus_2_isolate_BetaCoV/Wuhan/IPBCAMS-WH-04/2019_complete_genome
19	MT019530.1:266-21555_Severe_acute_respiratory_syndrome_coronavirus_2_isolate_BetaCoV/Wuhan/IPBCAMS-WH-02/2019_complete_genome
20	LR757996.1:246-21535_Wuhan_seafood_market_pneumonia_virus_genome_assembly_chromosome:_whole_genome
21	MN996530.1:252-21541_Severe_acute_respiratory_syndrome_coronavirus_2_isolate_WIV06_complete_genome
22	MN996528.1:266-21555_Severe_acute_respiratory_syndrome_coronavirus_2_isolate_WIV04_complete_genome
23	MN988668.1:265-21554_Severe_acute_respiratory_syndrome_coronavirus_2_isolate_2019-nCoV_WHU01_complete_genome
24	MT304483.1:266-21555_Severe_acute_respiratory_syndrome_coronavirus_2_isolate_SARS-CoV-2/human/USA/IL_1375/2020_complete_genome
25	MT253706.1:212-21501_Severe_acute_respiratory_syndrome_coronavirus_2_isolate_SARS-CoV-2/human/CHN/HZ-62/2020_complete_genome
26	MT184908.1:266-21555_Severe_acute_respiratory_syndrome_coronavirus_2_isolate_2019-nCoV/USA-CruiseA-21/2020_complete_genome
27	MT077125.1:210-21499_Severe_acute_respiratory_syndrome_coronavirus_2_isolate_SARS-CoV-2/human/ITA/INMI1/2020_complete_genome
28	MT291836.1:258-21547_Severe_acute_respiratory_syndrome_coronavirus_2_isolate_SARS-CoV-2/human/CHN/Wuhan_IME-BJ07/2020_complete_genome
29	MT276597.1:246-21535_Severe_acute_respiratory_syndrome_coronavirus_2_isolate_SARS-CoV-2/human/ISR/ISR_JP0320/2020_complete_genome
30	MT276324.1:266-21555_Severe_acute_respiratory_syndrome_coronavirus_2_isolate_SARS-CoV-2/human/USA/CA_2602/2020_complete_genome
31	MT259231.1:252-21541_Severe_acute_respiratory_syndrome_coronavirus_2_isolate_SARS-CoV-2/human/CHN/Wuhan_YB012504/2020_complete_genome
32	MT259230.1:252-21541_Severe_acute_respiratory_syndrome_coronavirus_2_isolate_SARS-CoV-2/human/CHN/Wuhan_YB012506/2020_complete_genome
33	MT259229.1:252-21541_Severe_acute_respiratory_syndrome_coronavirus_2_isolate_SARS-CoV-2/human/CHN/Wuhan_YB012602/2020_complete_genome
34	MT259228.1:252-21541_Severe_acute_respiratory_syndrome_coronavirus_2_isolate_SARS-CoV-2/human/CHN/Wuhan_YB012605/2020_complete_genome
35	LC534419.1:254-21543_Severe_acute_respiratory_syndrome_coronavirus_2_SARS-CoV-2/Hu/Kng/19-437_RNA_complete_genome
36	MT192773.1:265-21554_Severe_acute_respiratory_syndrome_coronavirus_2_isolate_SARS-CoV-2/human/VNM/nCoV-19-02S/2020_complete_genome
37	MT192772.1:266-21555_Severe_acute_respiratory_syndrome_coronavirus_2_isolate_SARS-CoV-2/human/VNM/nCoV-19-01S/2020_complete_genome
38	MT184912.1:266-21555_Severe_acute_respiratory_syndrome_coronavirus_2_isolate_2019-nCoV/USA-CruiseA-25/2020_complete_genome
39	LC529905.1:266-21555_Severe_acute_respiratory_syndrome_coronavirus_2_TKYE6182_2020_RNA_complete_genome
40	MT159722.1:266-21555_Severe_acute_respiratory_syndrome_coronavirus_2_isolate_2019-nCoV/USA-CruiseA-6/2020_complete_genome
41	MT159720.1:266-21555_Severe_acute_respiratory_syndrome_coronavirus_2_isolate_2019-nCoV/USA-CruiseA-4/2020_complete_genome
42	MT159717.1:266-21555_Severe_acute_respiratory_syndrome_coronavirus_2_isolate_2019-nCoV/USA-CruiseA-1/2020_complete_genome
43	MT159715.1:266-21555_Severe_acute_respiratory_syndrome_coronavirus_2_isolate_2019-nCoV/USA-CruiseA-17/2020_complete_genome
44	MT159708.1:266-21555_Severe_acute_respiratory_syndrome_coronavirus_2_isolate_2019-nCoV/USA-CruiseA-11/2020_complete_genome
45	MT159707.1:266-21555_Severe_acute_respiratory_syndrome_coronavirus_2_isolate_2019-nCoV/USA-CruiseA-10/2020_complete_genome																	The UPGMA dendrogram built for 400 sequences of different SARS CoV-2 isolates using LogDet (Tamura-Kumar) method by the MEGA X software
46	MT159706.1:266-21555_Severe_acute_respiratory_syndrome_coronavirus_2_isolate_2019-nCoV/USA-CruiseA-8/2020_complete_genome
47	LC528233.1:274-21563_Severe_acute_respiratory_syndrome_coronavirus_2_SARS-CoV-2/Hu/DP/Kng/19-027_RNA_complete_genome
48	LC528232.1:269-21558_Severe_acute_respiratory_syndrome_coronavirus_2_SARS-CoV-2/Hu/DP/Kng/19-020_RNA_complete_genome
49	MT123290.1:269-21558_Severe_acute_respiratory_syndrome_coronavirus_2_isolate_SARS-CoV-2/human/CHN/IQTC01/2020_complete_genome
50	MT118835.1:266-21555_Severe_acute_respiratory_syndrome_coronavirus_2_isolate_2019-nCoV/USA-CA9/2020_complete_genome
51	MT106052.1:266-21555_Severe_acute_respiratory_syndrome_coronavirus_2_isolate_2019-nCoV/USA-CA7/2020_complete_genome
52	MT066175.1:266-21555_Severe_acute_respiratory_syndrome_coronavirus_2_isolate_SARS-CoV-2/NTU01/TWN/human/2020_complete_genome
53	MT027064.1:266-21555_Severe_acute_respiratory_syndrome_coronavirus_2_isolate_2019-nCoV/USA-CA5/2020_complete_genome
54	MT019533.1:266-21555_Severe_acute_respiratory_syndrome_coronavirus_2_isolate_BetaCoV/Wuhan/IPBCAMS-WH-05/2020_complete_genome
55	MT019531.1:266-21555_Severe_acute_respiratory_syndrome_coronavirus_2_isolate_BetaCoV/Wuhan/IPBCAMS-WH-03/2019_complete_genome
56	LR757995.1:251-21540_Wuhan_seafood_market_pneumonia_virus_genome_assembly_chromosome:_whole_genome
57	MT007544.1:266-21555_Severe_acute_respiratory_syndrome_coronavirus_2_isolate_Australia/VIC01/2020_complete_genome
58	MN996527.1:233-21522_Severe_acute_respiratory_syndrome_coronavirus_2_isolate_WIV02_complete_genome
59	MN994468.1:266-21555_Severe_acute_respiratory_syndrome_coronavirus_2_isolate_2019-nCoV/USA-CA2/2020_complete_genome
60	MN938384.1:234-21523_Severe_acute_respiratory_syndrome_coronavirus_2_isolate_2019-nCoV_HKU-SZ-002a_2020_complete_genome
61	MT066156.1:266-21555_Severe_acute_respiratory_syndrome_coronavirus_2_isolate_SARS-CoV-2/human/ITA/INMI1/2020_complete_genome
62	MT322420.1:227-21516_Severe_acute_respiratory_syndrome_coronavirus_2_isolate_SARS-CoV-2/human/USA/VA-DCLS-0042/2020_complete_genome
63	MT322411.1:229-21518_Severe_acute_respiratory_syndrome_coronavirus_2_isolate_SARS-CoV-2/human/USA/VA-DCLS-0021/2020_complete_genome
64	MT304487.1:266-21555_Severe_acute_respiratory_syndrome_coronavirus_2_isolate_SARS-CoV-2/human/USA/OR_5430/2020_complete_genome
65	MT304479.1:266-21555_Severe_acute_respiratory_syndrome_coronavirus_2_isolate_SARS-CoV-2/human/USA/GA_1299/2020_complete_genome
66	MT291835.1:261-21550_Severe_acute_respiratory_syndrome_coronavirus_2_isolate_SARS-CoV-2/human/CHN/Wuhan_IME-BJ05/2020_complete_genome
67	MT291826.1:178-21467_Severe_acute_respiratory_syndrome_coronavirus_2_isolate_SARS-CoV-2/human/CHN/Wuhan_IME-WH01/2019_complete_genome
68	MT293209.1:235-21524_Severe_acute_respiratory_syndrome_coronavirus_2_isolate_SARS-CoV-2/human/USAWA-UW446/2020_complete_genome
69	MT292572.1:212-21501_Severe_acute_respiratory_syndrome_coronavirus_2_isolate_SARS-CoV-2/human/ESP/Valencia11/2020_complete_genome
70	MT276328.1:266-21555_Severe_acute_respiratory_syndrome_coronavirus_2_isolate_SARS-CoV-2/human/USA/OR_2656/2020_complete_genome
71	MT263438.1:235-21524_Severe_acute_respiratory_syndrome_coronavirus_2_isolate_SARS-CoV-2/human/USA/WA-UW358/2020_complete_genome
72	MT263429.1:253-21542_Severe_acute_respiratory_syndrome_coronavirus_2_isolate_SARS-CoV-2/human/USA/WA-UW349/2020_complete_genome
73	MT263402.1:235-21524_Severe_acute_respiratory_syndrome_coronavirus_2_isolate_SARS-CoV-2/human/USA/WA-UW322/2020_complete_genome
74	MT263386.1:205-21494_Severe_acute_respiratory_syndrome_coronavirus_2_isolate_SARS-CoV-2/human/USA/WA-UW303/2020_complete_genome
75	MT259263.1:235-21524_Severe_acute_respiratory_syndrome_coronavirus_2_isolate_SARS-CoV-2/human/USA/WA-UW271/2020_complete_genome
76	MT259226.1:252-21541_Severe_acute_respiratory_syndrome_coronavirus_2_isolate_SARS-CoV-2/human/CHN/Wuhan_OS52/2020_complete_genome
77	MT246470.1:248-21537_Severe_acute_respiratory_syndrome_coronavirus_2_isolate_SARS-CoV-2/human/USA/WA-UW213/2020_complete_genome
78	MT246667.1:262-21551_Severe_acute_respiratory_syndrome_coronavirus_2_strain_FDAARGOS_983_isolate_2019-nCoV/USA-WA1/2020_complete_genome
79	MT233526.1:248-21537_Severe_acute_respiratory_syndrome_coronavirus_2_strain_FDAARGOS_983_isolate_2019-nCoV/USA-WA1/2020_complete_genome
80	MT188340.1:212-21501_Severe_acute_respiratory_syndrome_coronavirus_2_isolate_USA/MN2-MDH2/2020_complete_genome
81	MT159705.1:266-21555_Severe_acute_respiratory_syndrome_coronavirus_2_isolate_2019-nCoV/USA-CruiseA-7/2020_complete_genome
82	MT121215.1:266-21555_Severe_acute_respiratory_syndrome_coronavirus_2_isolate_SARS-CoV-2/human/CHN/SH01/2020_complete_genome
83	MT066176.1:266-21555_Severe_acute_respiratory_syndrome_coronavirus_2_isolate_SARS-CoV-2/NTU02/TWN/human/2020_complete_genome
84	MT049951.1:266-21555_Severe_acute_respiratory_syndrome_coronavirus_2_isolate_SARS-CoV-2/human/CHN/Yunnan-01/2020_complete_genome
85	MT027062.1:266-21555_Severe_acute_respiratory_syndrome_coronavirus_2_isolate_2019-nCoV/USA-CA3/2020_complete_genome
86	LR757998.1:241-21530_Wuhan_seafood_market_pneumonia_virus_genome_assembly_chromosome:_whole_genome
87	MN996531.1:253-21542_Severe_acute_respiratory_syndrome_coronavirus_2_isolate_WIV07_complete_genome
88	MN996529.1:254-21543_Severe_acute_respiratory_syndrome_coronavirus_2_isolate_WIV05_complete_genome
89	MN997409.1:266-21555_Severe_acute_respiratory_syndrome_coronavirus_2_isolate_2019-nCoV/USA-AZ1/2020_complete_genome
90	MN994467.1:266-21555_Severe_acute_respiratory_syndrome_coronavirus_2_isolate_2019-nCoV/USA-CA1/2020_complete_genome
91	MN988713.1:266-21555_Severe_acute_respiratory_syndrome_coronavirus_2_isolate_2019-nCoV/USA-IL1/2020_complete_genome
92	MN985325.1:266-21555_Severe_acute_respiratory_syndrome_coronavirus_2_isolate_2019-nCoV/USA-WA1/2020_complete_genome
93	MT184913.1:266-21555_Severe_acute_respiratory_syndrome_coronavirus_2_isolate_2019-nCoV/USA-CruiseA-26/2020_complete_genome
94	MT304478.1:266-21555_Severe_acute_respiratory_syndrome_coronavirus_2_isolate_SARS-CoV-2/human/USA/FL_6318/2020_complete_genome
95	MT184910.1:266-21555_Severe_acute_respiratory_syndrome_coronavirus_2_isolate_2019-nCoV/USA-CruiseA-23/2020_complete_genome
96	MT039888.1:266-21555_Severe_acute_respiratory_syndrome_coronavirus_2_isolate_2019-nCoV/USA-MA1/2020_complete_genome
97	MT322413.1:260-21549_Severe_acute_respiratory_syndrome_coronavirus_2_isolate_SARS-CoV-2/human/USA/VA-DCLS-0031/2020_complete_genome
98	MT322410.1:254-21543_Severe_acute_respiratory_syndrome_coronavirus_2_isolate_SARS-CoV-2/human/USA/VA-DCLS-0020/2020_complete_genome
99	MT322405.1:265-21554_Severe_acute_respiratory_syndrome_coronavirus_2_isolate_SARS-CoV-2/human/USA/VA-DCLS-0012/2020_complete_genome
100	MT322402.1:261-21550_Severe_acute_respiratory_syndrome_coronavirus_2_isolate_SARS-CoV-2/human/USA/VA-DCLS-0009/2020_complete_genome
101	MT322401.1:263-21552_Severe_acute_respiratory_syndrome_coronavirus_2_isolate_SARS-CoV-2/human/USA/VA-DCLS-0008/2020_complete_genome
102	MT300186.2:241-21530_Severe_acute_respiratory_syndrome_coronavirus_2_isolate_SARS-CoV-2/human/USA/UNC_200173/2020_complete_genome
103	MT308702.1:241-21530_Severe_acute_respiratory_syndrome_coronavirus_2_isolate_SARS-CoV-2/human/USA/UNC_200191/2020_complete_genome
104	MT304488.1:266-21555_Severe_acute_respiratory_syndrome_coronavirus_2_isolate_SARS-CoV-2/human/USA/RI_0556/2020_complete_genome
105	MT304486.1:266-21555_Severe_acute_respiratory_syndrome_coronavirus_2_isolate_SARS-CoV-2/human/USA/NY_2929/2020_complete_genome
106	MT304476.1:266-21555_Severe_acute_respiratory_syndrome_coronavirus_2_isolate_SARS-CoV-2/human/KOR/BA-ACH_2719/2020_complete_genome
107	MT304475.1:266-21555_Severe_acute_respiratory_syndrome_coronavirus_2_isolate_SARS-CoV-2/human/KOR/BA-ACH_2718/2020_complete_genome
108	MT304474.1:266-21555_Severe_acute_respiratory_syndrome_coronavirus_2_isolate_SARS-CoV-2/human/KOR/BA-ACH_2604/2020_complete_genome
109	MT291833.1:246-21535_Severe_acute_respiratory_syndrome_coronavirus_2_isolate_SARS-CoV-2/human/CHN/Wuhan_IME-BJ03/2020_complete_genome
110	MT291832.1:258-21547_Severe_acute_respiratory_syndrome_coronavirus_2_isolate_SARS-CoV-2/human/CHN/Wuhan_IME-BJ02/2020_complete_genome
111	MT291831.1:261-21550_Severe_acute_respiratory_syndrome_coronavirus_2_isolate_SARS-CoV-2/human/CHN/Wuhan_IME-BJ01/2020_complete_genome
112	MT293222.1:206-21495_Severe_acute_respiratory_syndrome_coronavirus_2_isolate_SARS-CoV-2/human/USAWA-UW463/2020_complete_genome
113	MT293212.1:250-21539_Severe_acute_respiratory_syndrome_coronavirus_2_isolate_SARS-CoV-2/human/USAWA-UW449/2020_complete_genome
114	MT293204.1:259-21548_Severe_acute_respiratory_syndrome_coronavirus_2_isolate_SARS-CoV-2/human/USAWA-UW441/2020_complete_genome
115	MT293201.1:237-21526_Severe_acute_respiratory_syndrome_coronavirus_2_isolate_SARS-CoV-2/human/USAWA-UW437/2020_complete_genome
116	MT293195.1:235-21524_Severe_acute_respiratory_syndrome_coronavirus_2_isolate_SARS-CoV-2/human/USACT-UW430/2020_complete_genome
117	MT293191.1:75-21364_Severe_acute_respiratory_syndrome_coronavirus_2_isolate_SARS-CoV-2/human/USAWA-UW426/2020_complete_genome
118	MT293178.1:235-21524_Severe_acute_respiratory_syndrome_coronavirus_2_isolate_SARS-CoV-2/human/USAWA-UW413/2020_complete_genome
119	MT293176.1:235-21524_Severe_acute_respiratory_syndrome_coronavirus_2_isolate_SARS-CoV-2/human/USACT-UW411/2020_complete_genome
120	MT293174.1:33-21322_Severe_acute_respiratory_syndrome_coronavirus_2_isolate_SARS-CoV-2/human/USAOR-UW409/2020_complete_genome
121	MT293173.1:179-21468_Severe_acute_respiratory_syndrome_coronavirus_2_isolate_SARS-CoV-2/human/USAWA-UW408/2020_complete_genome
122	MT293171.1:219-21508_Severe_acute_respiratory_syndrome_coronavirus_2_isolate_SARS-CoV-2/human/USAWA-UW406/2020_complete_genome
123	MT293165.1:235-21524_Severe_acute_respiratory_syndrome_coronavirus_2_isolate_SARS-CoV-2/human/USAWA-UW400/2020_complete_genome
124	MT293164.1:176-21465_Severe_acute_respiratory_syndrome_coronavirus_2_isolate_SARS-CoV-2/human/USAWA-UW399/2020_complete_genome
125	MT293162.1:242-21531_Severe_acute_respiratory_syndrome_coronavirus_2_isolate_SARS-CoV-2/human/USAWA-UW397/2020_complete_genome
126	MT281577.1:266-21555_Severe_acute_respiratory_syndrome_coronavirus_2_isolate_SARS-CoV-2/human/CHN/Fuyang_FY002/2020_complete_genome
127	MT292576.1:212-21501_Severe_acute_respiratory_syndrome_coronavirus_2_isolate_SARS-CoV-2/human/ESP/Valencia18/2020_ORF1ab_polyprotein_(ORF1ab)_ORF1a_polyprotein_(ORF1ab)_surface_glycoprotein_(S)_ORF3as
128	MT292575.1:212-21501_Severe_acute_respiratory_syndrome_coronavirus_2_isolate_SARS-CoV-2/human/ESP/Valencia16/2020_complete_genome
129	MT292574.1:212-21501_Severe_acute_respiratory_syndrome_coronavirus_2_isolate_SARS-CoV-2/human/ESP/Valencia15/2020_complete_genome
130	MT292573.1:212-21501_Severe_acute_respiratory_syndrome_coronavirus_2_isolate_SARS-CoV-2/human/ESP/Valencia14/2020_complete_genome
131	MT292569.1:212-21501_Severe_acute_respiratory_syndrome_coronavirus_2_isolate_SARS-CoV-2/human/ESP/Valencia13/2020_complete_genome
132	MT276598.1:270-21559_Severe_acute_respiratory_syndrome_coronavirus_2_isolate_SARS-CoV-2/human/ISR/ISR_IT0320/2020_complete_genome
133	MT276329.1:266-21555_Severe_acute_respiratory_syndrome_coronavirus_2_isolate_SARS-CoV-2/human/USA/FL_5125/2020_complete_genome
134	MT276327.1:266-21555_Severe_acute_respiratory_syndrome_coronavirus_2_isolate_SARS-CoV-2/human/USA/GA_2742/2020_complete_genome
135	MT263468.1:259-21548_Severe_acute_respiratory_syndrome_coronavirus_2_isolate_SARS-CoV-2/human/USA/WA-UW389/2020_complete_genome
136	MT263465.1:232-21521_Severe_acute_respiratory_syndrome_coronavirus_2_isolate_SARS-CoV-2/human/USA/WA-UW386/2020_complete_genome
137	MT263459.1:266-21555_Severe_acute_respiratory_syndrome_coronavirus_2_isolate_SARS-CoV-2/human/USA/WA-UW380/2020_complete_genome
138	MT263446.1:260-21549_Severe_acute_respiratory_syndrome_coronavirus_2_isolate_SARS-CoV-2/human/USA/WA-UW366/2020_complete_genome
139	MT263442.1:183-21472_Severe_acute_respiratory_syndrome_coronavirus_2_isolate_SARS-CoV-2/human/USA/WA-UW362/2020_complete_genome
140	MT263437.1:235-21524_Severe_acute_respiratory_syndrome_coronavirus_2_isolate_SARS-CoV-2/human/USA/WA-UW357/2020_complete_genome
141	MT263436.1:240-21529_Severe_acute_respiratory_syndrome_coronavirus_2_isolate_SARS-CoV-2/human/USA/WA-UW356/2020_complete_genome
142	MT263433.1:235-21524_Severe_acute_respiratory_syndrome_coronavirus_2_isolate_SARS-CoV-2/human/USA/WA-UW353/2020_complete_genome
143	MT263432.1:218-21507_Severe_acute_respiratory_syndrome_coronavirus_2_isolate_SARS-CoV-2/human/USA/WA-UW352/2020_complete_genome
144	MT263417.1:241-21530_Severe_acute_respiratory_syndrome_coronavirus_2_isolate_SARS-CoV-2/human/USA/WA-UW337/2020_complete_genome
145	MT263413.1:235-21524_Severe_acute_respiratory_syndrome_coronavirus_2_isolate_SARS-CoV-2/human/USA/WA-UW333/2020_complete_genome
146	MT263404.1:235-21524_Severe_acute_respiratory_syndrome_coronavirus_2_isolate_SARS-CoV-2/human/USA/WA-UW324/2020_complete_genome
147	MT263394.1:101-21390_Severe_acute_respiratory_syndrome_coronavirus_2_isolate_SARS-CoV-2/human/USA/WA-UW313/2020_complete_genome
148	MT263391.1:262-21551_Severe_acute_respiratory_syndrome_coronavirus_2_isolate_SARS-CoV-2/human/USA/WA-UW308/2020_complete_genome
149	MT263390.1:118-21407_Severe_acute_respiratory_syndrome_coronavirus_2_isolate_SARS-CoV-2/human/USA/WA-UW307/2020_complete_genome
150	MT263074.1:257-21546_Severe_acute_respiratory_syndrome_coronavirus_2_isolate_SARS-CoV-2/human/PER/Peru-10/2020_complete_genome
151	MT259281.1:235-21524_Severe_acute_respiratory_syndrome_coronavirus_2_isolate_SARS-CoV-2/human/USA/WA-UW291/2020_complete_genome
152	MT259278.1:260-21549_Severe_acute_respiratory_syndrome_coronavirus_2_isolate_SARS-CoV-2/human/USA/WA-UW288/2020_complete_genome
153	MT259273.1:249-21538_Severe_acute_respiratory_syndrome_coronavirus_2_isolate_SARS-CoV-2/human/USA/WA-UW282/2020_complete_genome
154	MT259264.1:235-21524_Severe_acute_respiratory_syndrome_coronavirus_2_isolate_SARS-CoV-2/human/USA/WA-UW272/2020_complete_genome
155	MT259260.1:235-21524_Severe_acute_respiratory_syndrome_coronavirus_2_isolate_SARS-CoV-2/human/USA/WA-UW268/2020_complete_genome
156	MT259258.1:7-21296_Severe_acute_respiratory_syndrome_coronavirus_2_isolate_SARS-CoV-2/human/USA/WA-UW266/2020_complete_genome
157	MT259256.1:235-21524_Severe_acute_respiratory_syndrome_coronavirus_2_isolate_SARS-CoV-2/human/USA/WA-UW264/2020_complete_genome
158	MT259251.1:234-21523_Severe_acute_respiratory_syndrome_coronavirus_2_isolate_SARS-CoV-2/human/USA/WA-UW259/2020_complete_genome
159	MT259250.1:70-21359_Severe_acute_respiratory_syndrome_coronavirus_2_isolate_SARS-CoV-2/human/USA/WA-UW258/2020_complete_genome
160	MT259246.1:231-21520_Severe_acute_respiratory_syndrome_coronavirus_2_isolate_SARS-CoV-2/human/USA/WA-UW254/2020_complete_genome
161	MT259240.1:2-21291_Severe_acute_respiratory_syndrome_coronavirus_2_isolate_SARS-CoV-2/human/USA/WA-UW248/2020_partial_genome
162	MT259239.1:6-21295_Severe_acute_respiratory_syndrome_coronavirus_2_isolate_SARS-CoV-2/human/USA/WA-UW247/2020_complete_genome
163	MT259227.1:252-21541_Severe_acute_respiratory_syndrome_coronavirus_2_isolate_SARS-CoV-2/human/CHN/Wuhan_YB012611/2020_complete_genome
164	LC534418.1:262-21551_Severe_acute_respiratory_syndrome_coronavirus_2_SARS-CoV-2/Hu/DP/Kng/19-031_RNA_complete_genome
165	MT198652.2:212-21501_Severe_acute_respiratory_syndrome_coronavirus_2_isolate_SARS-CoV-2/human/ESP/Valencia003/2020_complete_genome
166	MT251979.1:215-21504_Severe_acute_respiratory_syndrome_coronavirus_2_isolate_SARS-CoV-2/human/USA/WA-UW241/2020_complete_genome
167	MT251974.1:215-21504_Severe_acute_respiratory_syndrome_coronavirus_2_isolate_SARS-CoV-2/human/USA/WA-UW238/2020_complete_genome
168	MT251973.1:262-21551_Severe_acute_respiratory_syndrome_coronavirus_2_isolate_SARS-CoV-2/human/USA/WA-UW237/2020_complete_genome
169	MT246490.1:210-21499_Severe_acute_respiratory_syndrome_coronavirus_2_isolate_SARS-CoV-2/human/USA/WA-UW233/2020_complete_genome
170	MT246487.1:250-21539_Severe_acute_respiratory_syndrome_coronavirus_2_isolate_SARS-CoV-2/human/USA/WA-UW230/2020_complete_genome
171	MT246481.1:234-21523_Severe_acute_respiratory_syndrome_coronavirus_2_isolate_SARS-CoV-2/human/USA/WA-UW224/2020_complete_genome
172	MT246480.1:265-21554_Severe_acute_respiratory_syndrome_coronavirus_2_isolate_SARS-CoV-2/human/USA/WA-UW223/2020_complete_genome
173	MT246460.1:266-21555_Severe_acute_respiratory_syndrome_coronavirus_2_isolate_SARS-CoV-2/human/USA/WA-UW203/2020_complete_genome
174	MT246450.1:235-21524_Severe_acute_respiratory_syndrome_coronavirus_2_isolate_SARS-CoV-2/human/USA/WA-UW193/2020_complete_genome
175	MT246449.1:192-21481_Severe_acute_respiratory_syndrome_coronavirus_2_isolate_SARS-CoV-2/human/USA/WA-UW192/2020_complete_genome
176	MT233523.1:212-21501_Severe_acute_respiratory_syndrome_coronavirus_2_isolate_SARS-CoV-2/human/ESP/Valencia8/2020_complete_genome
177	MT233519.1:212-21501_Severe_acute_respiratory_syndrome_coronavirus_2_isolate_SARS-CoV-2/human/ESP/Valencia5/2020_complete_genome
178	MT192765.1:259-21548_Severe_acute_respiratory_syndrome_coronavirus_2_isolate_SARS-CoV-2/human/USA/PC00101P/2020_complete_genome
179	MT123292.2:266-21555_Severe_acute_respiratory_syndrome_coronavirus_2_isolate_SARS-CoV-2/human/CHN/IQTC04/2020_complete_genome
180	MT123291.2:263-21552_Severe_acute_respiratory_syndrome_coronavirus_2_isolate_SARS-CoV-2/human/CHN/IQTC02/2020_complete_genome
181	MT159712.1:266-21555_Severe_acute_respiratory_syndrome_coronavirus_2_isolate_2019-nCoV/USA-CruiseA-14/2020_complete_genome
182	MT135043.1:266-21555_Severe_acute_respiratory_syndrome_coronavirus_2_isolate_SARS-CoV-2/human/CHN/233/2020_complete_genome
183	MT135041.1:266-21555_Severe_acute_respiratory_syndrome_coronavirus_2_isolate_SARS-CoV-2/human/CHN/105/2020_complete_genome
184	MT126808.1:266-21555_Severe_acute_respiratory_syndrome_coronavirus_2_isolate_SARS-CoV-2/human/BRA/SP02/2020_complete_genome
185	MT044257.1:266-21555_Severe_acute_respiratory_syndrome_coronavirus_2_isolate_2019-nCoV/USA-IL2/2020_complete_genome
186	MT019529.1:266-21555_Severe_acute_respiratory_syndrome_coronavirus_2_isolate_BetaCoV/Wuhan/IPBCAMS-WH-01/2019_complete_genome
187	MN975262.1:266-21555_Severe_acute_respiratory_syndrome_coronavirus_2_isolate_2019-nCoV_HKU-SZ-005b_2020_complete_genome
188	MT293207.1:235-21524_Severe_acute_respiratory_syndrome_coronavirus_2_isolate_SARS-CoV-2/human/USAWA-UW444/2020_complete_genome
189	MT258379.1:255-21544_Severe_acute_respiratory_syndrome_coronavirus_2_isolate_SARS-CoV-2/human/USA/CZB-RR057-007/2020_complete_genome
190	MT304477.1:266-21555_Severe_acute_respiratory_syndrome_coronavirus_2_isolate_SARS-CoV-2/human/USA/AZ_4811/2020_complete_genome
191	MT292578.1:212-21501_Severe_acute_respiratory_syndrome_coronavirus_2_isolate_SARS-CoV-2/human/ESP/Valencia20/2020_ORF1ab_polyprotein_(ORF1ab)_ORF1a_polyprotein_(ORF1ab)_surface_glycoprotein_(S)_ORF3as
192	MT258380.1:253-21542_Severe_acute_respiratory_syndrome_coronavirus_2_isolate_SARS-CoV-2/human/USA/CZB-RR057-011/2020_complete_genome
193	MT322424.1:266-21555_Severe_acute_respiratory_syndrome_coronavirus_2_isolate_SARS-CoV-2/human/USA/VA-DCLS-0046/2020_complete_genome
194	MT322423.1:263-21552_Severe_acute_respiratory_syndrome_coronavirus_2_isolate_SARS-CoV-2/human/USA/VA-DCLS-0045/2020_complete_genome
195	MT322422.1:260-21549_Severe_acute_respiratory_syndrome_coronavirus_2_isolate_SARS-CoV-2/human/USA/VA-DCLS-0044/2020_complete_genome
196	MT322421.1:264-21553_Severe_acute_respiratory_syndrome_coronavirus_2_isolate_SARS-CoV-2/human/USA/VA-DCLS-0043/2020_complete_genome
197	MT322419.1:262-21551_Severe_acute_respiratory_syndrome_coronavirus_2_isolate_SARS-CoV-2/human/USA/VA-DCLS-0040/2020_complete_genome
198	MT322418.1:259-21548_Severe_acute_respiratory_syndrome_coronavirus_2_isolate_SARS-CoV-2/human/USA/VA-DCLS-0039/2020_complete_genome
199	MT322417.1:264-21553_Severe_acute_respiratory_syndrome_coronavirus_2_isolate_SARS-CoV-2/human/USA/VA-DCLS-0038/2020_complete_genome
200	MT322416.1:230-21519_Severe_acute_respiratory_syndrome_coronavirus_2_isolate_SARS-CoV-2/human/USA/VA-DCLS-0036/2020_complete_genome
201	MT322415.1:228-21517_Severe_acute_respiratory_syndrome_coronavirus_2_isolate_SARS-CoV-2/human/USA/VA-DCLS-0034/2020_complete_genome
202	MT322414.1:264-21553_Severe_acute_respiratory_syndrome_coronavirus_2_isolate_SARS-CoV-2/human/USA/VA-DCLS-0033/2020_complete_genome
203	MT322409.1:263-21552_Severe_acute_respiratory_syndrome_coronavirus_2_isolate_SARS-CoV-2/human/USA/VA-DCLS-0019/2020_complete_genome
204	MT322408.1:229-21518_Severe_acute_respiratory_syndrome_coronavirus_2_isolate_SARS-CoV-2/human/USA/VA-DCLS-0018/2020_complete_genome
205	MT322407.1:229-21518_Severe_acute_respiratory_syndrome_coronavirus_2_isolate_SARS-CoV-2/human/USA/VA-DCLS-0017/2020_complete_genome
206	MT322404.1:228-21517_Severe_acute_respiratory_syndrome_coronavirus_2_isolate_SARS-CoV-2/human/USA/VA-DCLS-0011/2020_complete_genome
207	MT322394.1:228-21517_Severe_acute_respiratory_syndrome_coronavirus_2_isolate_SARS-CoV-2/human/USA/VA-DCLS-0001/2020_complete_genome
208	MT320538.1:265-21554_Severe_acute_respiratory_syndrome_coronavirus_2_isolate_SARS-CoV-2/human/FRA/KRA-ROB/2020_complete_genome
209	MT304490.1:266-21555_Severe_acute_respiratory_syndrome_coronavirus_2_isolate_SARS-CoV-2/human/USA/TX_2817/2020_complete_genome
210	MT304484.1:266-21555_Severe_acute_respiratory_syndrome_coronavirus_2_isolate_SARS-CoV-2/human/USA/NH_0004/2020_complete_genome
211	MT304480.1:266-21555_Severe_acute_respiratory_syndrome_coronavirus_2_isolate_SARS-CoV-2/human/USA/GA_1320/2020_complete_genome
212	MT295464.1:255-21544_Severe_acute_respiratory_syndrome_coronavirus_2_isolate_SARS_CoV-2/human/USA/UF-1/2020_complete_genome
213	MT291834.1:258-21547_Severe_acute_respiratory_syndrome_coronavirus_2_isolate_SARS-CoV-2/human/CHN/Wuhan_IME-BJ04/2020_complete_genome
214	MT293219.1:250-21539_Severe_acute_respiratory_syndrome_coronavirus_2_isolate_SARS-CoV-2/human/USAWA-UW457/2020_complete_genome
215	MT293216.1:242-21531_Severe_acute_respiratory_syndrome_coronavirus_2_isolate_SARS-CoV-2/human/USAWA-UW453/2020_complete_genome
216	MT293210.1:235-21524_Severe_acute_respiratory_syndrome_coronavirus_2_isolate_SARS-CoV-2/human/USAWA-UW447/2020_complete_genome
217	MT293208.1:235-21524_Severe_acute_respiratory_syndrome_coronavirus_2_isolate_SARS-CoV-2/human/USAWA-UW445/2020_complete_genome
218	MT293199.1:75-21364_Severe_acute_respiratory_syndrome_coronavirus_2_isolate_SARS-CoV-2/human/USAWA-UW435/2020_complete_genome
219	MT293198.1:258-21547_Severe_acute_respiratory_syndrome_coronavirus_2_isolate_SARS-CoV-2/human/USAWA-UW434/2020_complete_genome
220	MT293197.1:38-21327_Severe_acute_respiratory_syndrome_coronavirus_2_isolate_SARS-CoV-2/human/USAWA-UW433/2020_complete_genome
221	MT293196.1:256-21545_Severe_acute_respiratory_syndrome_coronavirus_2_isolate_SARS-CoV-2/human/USAWA-UW432/2020_complete_genome
222	MT293194.1:7-21296_Severe_acute_respiratory_syndrome_coronavirus_2_isolate_SARS-CoV-2/human/USAWA-UW429/2020_complete_genome
223	MT293192.1:232-21521_Severe_acute_respiratory_syndrome_coronavirus_2_isolate_SARS-CoV-2/human/USACT-UW427/2020_complete_genome
224	MT293189.1:235-21524_Severe_acute_respiratory_syndrome_coronavirus_2_isolate_SARS-CoV-2/human/USAWA-UW424/2020_complete_genome
225	MT293187.1:234-21523_Severe_acute_respiratory_syndrome_coronavirus_2_isolate_SARS-CoV-2/human/USAWA-UW422/2020_complete_genome
226	MT293185.1:7-21296_Severe_acute_respiratory_syndrome_coronavirus_2_isolate_SARS-CoV-2/human/USACT-UW420/2020_complete_genome
227	MT293182.1:234-21523_Severe_acute_respiratory_syndrome_coronavirus_2_isolate_SARS-CoV-2/human/USAWA-UW417/2020_complete_genome
228	MT293181.1:234-21523_Severe_acute_respiratory_syndrome_coronavirus_2_isolate_SARS-CoV-2/human/USAWA-UW416/2020_complete_genome
229	MT293179.1:227-21516_Severe_acute_respiratory_syndrome_coronavirus_2_isolate_SARS-CoV-2/human/USAWA-UW414/2020_complete_genome
230	MT293175.1:178-21467_Severe_acute_respiratory_syndrome_coronavirus_2_isolate_SARS-CoV-2/human/USAWA-UW410/2020_complete_genome
231	MT293172.1:235-21524_Severe_acute_respiratory_syndrome_coronavirus_2_isolate_SARS-CoV-2/human/USAWA-UW407/2020_complete_genome
232	MT293168.1:58-21347_Severe_acute_respiratory_syndrome_coronavirus_2_isolate_SARS-CoV-2/human/USAWA-UW403/2020_complete_genome
233	MT292577.1:212-21501_Severe_acute_respiratory_syndrome_coronavirus_2_isolate_SARS-CoV-2/human/ESP/Valencia19/2020_ORF1ab_polyprotein_(ORF1ab)_ORF1a_polyprotein_(ORF1ab)_surface_glycoprotein_(S)_ORF3as
234	MT292570.1:212-21501_Severe_acute_respiratory_syndrome_coronavirus_2_isolate_SARS-CoV-2/human/ESP/Valencia17/2020_complete_genome
235	MT263469.1:205-21494_Severe_acute_respiratory_syndrome_coronavirus_2_isolate_SARS-CoV-2/human/USA/WA-UW390/2020_complete_genome
236	MT263467.1:216-21505_Severe_acute_respiratory_syndrome_coronavirus_2_isolate_SARS-CoV-2/human/USA/WA-UW388/2020_complete_genome
237	MT263456.1:140-21429_Severe_acute_respiratory_syndrome_coronavirus_2_isolate_SARS-CoV-2/human/USA/WA-UW376/2020_complete_genome
238	MT263450.1:235-21524_Severe_acute_respiratory_syndrome_coronavirus_2_isolate_SARS-CoV-2/human/USA/WA-UW370/2020_complete_genome
239	MT263449.1:193-21482_Severe_acute_respiratory_syndrome_coronavirus_2_isolate_SARS-CoV-2/human/USA/WA-UW369/2020_complete_genome
240	MT263445.1:264-21553_Severe_acute_respiratory_syndrome_coronavirus_2_isolate_SARS-CoV-2/human/USA/WA-UW365/2020_complete_genome
241	MT263444.1:232-21521_Severe_acute_respiratory_syndrome_coronavirus_2_isolate_SARS-CoV-2/human/USA/WA-UW364/2020_complete_genome
242	MT263439.1:234-21523_Severe_acute_respiratory_syndrome_coronavirus_2_isolate_SARS-CoV-2/human/USA/WA-UW359/2020_complete_genome
243	MT263431.1:227-21516_Severe_acute_respiratory_syndrome_coronavirus_2_isolate_SARS-CoV-2/human/USA/WA-UW351/2020_complete_genome
244	MT263430.1:201-21490_Severe_acute_respiratory_syndrome_coronavirus_2_isolate_SARS-CoV-2/human/USA/WA-UW350/2020_complete_genome
245	MT263428.1:142-21431_Severe_acute_respiratory_syndrome_coronavirus_2_isolate_SARS-CoV-2/human/USA/WA-UW348/2020_complete_genome
246	MT263425.1:204-21493_Severe_acute_respiratory_syndrome_coronavirus_2_isolate_SARS-CoV-2/human/USA/WA-UW345/2020_complete_genome
247	MT263423.1:192-21481_Severe_acute_respiratory_syndrome_coronavirus_2_isolate_SARS-CoV-2/human/USA/WA-UW343/2020_complete_genome
248	MT263420.1:235-21524_Severe_acute_respiratory_syndrome_coronavirus_2_isolate_SARS-CoV-2/human/USA/WA-UW340/2020_complete_genome
249	MT263418.1:243-21532_Severe_acute_respiratory_syndrome_coronavirus_2_isolate_SARS-CoV-2/human/USA/WA-UW338/2020_complete_genome
250	MT263411.1:215-21504_Severe_acute_respiratory_syndrome_coronavirus_2_isolate_SARS-CoV-2/human/USA/WA-UW331/2020_complete_genome
251	MT263396.1:266-21555_Severe_acute_respiratory_syndrome_coronavirus_2_isolate_SARS-CoV-2/human/USA/WA-UW315/2020_complete_genome
252	MT263392.1:245-21534_Severe_acute_respiratory_syndrome_coronavirus_2_isolate_SARS-CoV-2/human/USA/WA-UW310/2020_complete_genome
253	MT263383.1:160-21449_Severe_acute_respiratory_syndrome_coronavirus_2_isolate_SARS-CoV-2/human/USA/WA-UW300/2020_complete_genome
254	MT263382.1:253-21542_Severe_acute_respiratory_syndrome_coronavirus_2_isolate_SARS-CoV-2/human/USA/WA-UW299/2020_complete_genome
255	MT263381.1:259-21548_Severe_acute_respiratory_syndrome_coronavirus_2_isolate_SARS-CoV-2/human/USA/WA-UW298/2020_complete_genome
256	MT262915.1:266-21555_Severe_acute_respiratory_syndrome_coronavirus_2_isolate_SARS-CoV-2/human/USA/WA-NH13/2020_complete_genome
257	MT262900.1:266-21555_Severe_acute_respiratory_syndrome_coronavirus_2_isolate_SARS-CoV-2/human/USA/WA-NH6/2020_complete_genome
258	MT259286.1:240-21529_Severe_acute_respiratory_syndrome_coronavirus_2_isolate_SARS-CoV-2/human/USA/WA-UW296/2020_complete_genome
259	MT259285.1:201-21490_Severe_acute_respiratory_syndrome_coronavirus_2_isolate_SARS-CoV-2/human/USA/WA-UW295/2020_complete_genome
260	MT259282.1:217-21506_Severe_acute_respiratory_syndrome_coronavirus_2_isolate_SARS-CoV-2/human/USA/WA-UW292/2020_complete_genome
261	MT259277.1:247-21536_Severe_acute_respiratory_syndrome_coronavirus_2_isolate_SARS-CoV-2/human/USA/WA-UW287/2020_complete_genome
262	MT259275.1:235-21524_Severe_acute_respiratory_syndrome_coronavirus_2_isolate_SARS-CoV-2/human/USA/WA-UW285/2020_complete_genome
263	MT259274.1:150-21439_Severe_acute_respiratory_syndrome_coronavirus_2_isolate_SARS-CoV-2/human/USA/WA-UW284/2020_complete_genome
264	MT259268.1:118-21407_Severe_acute_respiratory_syndrome_coronavirus_2_isolate_SARS-CoV-2/human/USA/WA-UW276/2020_complete_genome
265	MT259266.1:211-21500_Severe_acute_respiratory_syndrome_coronavirus_2_isolate_SARS-CoV-2/human/USA/WA-UW274/2020_complete_genome
266	MT259262.1:14-21303_Severe_acute_respiratory_syndrome_coronavirus_2_isolate_SARS-CoV-2/human/USA/WA-UW270/2020_partial_genome
267	MT259261.1:234-21523_Severe_acute_respiratory_syndrome_coronavirus_2_isolate_SARS-CoV-2/human/USA/WA-UW269/2020_complete_genome
268	MT259254.1:251-21540_Severe_acute_respiratory_syndrome_coronavirus_2_isolate_SARS-CoV-2/human/USA/WA-UW262/2020_complete_genome
269	MT259249.1:184-21473_Severe_acute_respiratory_syndrome_coronavirus_2_isolate_SARS-CoV-2/human/USA/WA-UW257/2020_complete_genome
270	MT259245.1:183-21472_Severe_acute_respiratory_syndrome_coronavirus_2_isolate_SARS-CoV-2/human/USA/WA-UW253/2020_complete_genome
271	MT259244.1:232-21521_Severe_acute_respiratory_syndrome_coronavirus_2_isolate_SARS-CoV-2/human/USA/WA-UW252/2020_complete_genome
272	MT259243.1:159-21448_Severe_acute_respiratory_syndrome_coronavirus_2_isolate_SARS-CoV-2/human/USA/WA-UW251/2020_complete_genome
273	MT259241.1:45-21334_Severe_acute_respiratory_syndrome_coronavirus_2_isolate_SARS-CoV-2/human/USA/WA-UW249/2020_complete_genome
274	MT259237.1:234-21523_Severe_acute_respiratory_syndrome_coronavirus_2_isolate_SARS-CoV-2/human/USA/WA-UW245/2020_complete_genome
275	MT259236.1:242-21531_Severe_acute_respiratory_syndrome_coronavirus_2_isolate_SARS-CoV-2/human/USA/WA-UW244/2020_complete_genome
276	MT259235.1:118-21407_Severe_acute_respiratory_syndrome_coronavirus_2_isolate_SARS-CoV-2/human/USA/WA-UW243/2020_complete_genome
277	MT258378.1:255-21544_Severe_acute_respiratory_syndrome_coronavirus_2_isolate_SARS-CoV-2/human/USA/CZB-RR057-006/2020_complete_genome
278	MT251976.1:264-21553_Severe_acute_respiratory_syndrome_coronavirus_2_isolate_SARS-CoV-2/human/USA/WA-UW240/2020_complete_genome
279	MT251972.1:229-21518_Severe_acute_respiratory_syndrome_coronavirus_2_isolate_SARS-CoV-2/human/USA/WA-UW236/2020_complete_genome
280	MT246489.1:216-21505_Severe_acute_respiratory_syndrome_coronavirus_2_isolate_SARS-CoV-2/human/USA/WA-UW232/2020_complete_genome
281	MT246488.1:239-21528_Severe_acute_respiratory_syndrome_coronavirus_2_isolate_SARS-CoV-2/human/USA/WA-UW231/2020_complete_genome
282	MT246484.1:234-21523_Severe_acute_respiratory_syndrome_coronavirus_2_isolate_SARS-CoV-2/human/USA/WA-UW227/2020_complete_genome
283	MT246479.1:192-21481_Severe_acute_respiratory_syndrome_coronavirus_2_isolate_SARS-CoV-2/human/USA/WA-UW222/2020_complete_genome
284	MT246478.1:253-21542_Severe_acute_respiratory_syndrome_coronavirus_2_isolate_SARS-CoV-2/human/USA/WA-UW221/2020_complete_genome
285	MT246467.1:263-21552_Severe_acute_respiratory_syndrome_coronavirus_2_isolate_SARS-CoV-2/human/USA/WA-UW210/2020_complete_genome
286	MT246466.1:260-21549_Severe_acute_respiratory_syndrome_coronavirus_2_isolate_SARS-CoV-2/human/USA/WA-UW209/2020_complete_genome
287	MT246464.1:215-21504_Severe_acute_respiratory_syndrome_coronavirus_2_isolate_SARS-CoV-2/human/USA/WA-UW207/2020_complete_genome
288	MT246461.1:234-21523_Severe_acute_respiratory_syndrome_coronavirus_2_isolate_SARS-CoV-2/human/USA/WA-UW204/2020_complete_genome
289	MT246454.1:257-21546_Severe_acute_respiratory_syndrome_coronavirus_2_isolate_SARS-CoV-2/human/USA/WA-UW197/2020_complete_genome
290	MT246453.1:192-21481_Severe_acute_respiratory_syndrome_coronavirus_2_isolate_SARS-CoV-2/human/USA/WA-UW196/2020_complete_genome
291	MT246452.1:259-21548_Severe_acute_respiratory_syndrome_coronavirus_2_isolate_SARS-CoV-2/human/USA/WA-UW195/2020_complete_genome
292	MT198653.1:212-21501_Severe_acute_respiratory_syndrome_coronavirus_2_isolate_SARS-CoV-2/human/ESP/Valencia001/2020_partial_genome
293	MT123293.2:260-21549_Severe_acute_respiratory_syndrome_coronavirus_2_isolate_SARS-CoV-2/human/CHN/IQTC03/2020_complete_genome
294	MT163718.1:266-21555_Severe_acute_respiratory_syndrome_coronavirus_2_isolate_SARS-CoV-2/human/USA/WA6-UW3/2020_complete_genome
295	MT163717.1:260-21549_Severe_acute_respiratory_syndrome_coronavirus_2_isolate_SARS-CoV-2/human/USA/WA4-UW2/2020_complete_genome
296	MT050493.1:246-21535_Severe_acute_respiratory_syndrome_coronavirus_2_isolate_SARS-CoV-2/human/IND/166/2020_complete_genome
297	MT012098.1:253-21542_Severe_acute_respiratory_syndrome_coronavirus_2_isolate_SARS-CoV-2/human/IND/29/2020_complete_genome
298	MT106054.1:266-21555_Severe_acute_respiratory_syndrome_coronavirus_2_isolate_2019-nCoV/USA-TX1/2020_complete_genome
299	MT276331.1:266-21555_Severe_acute_respiratory_syndrome_coronavirus_2_isolate_SARS-CoV-2/human/USA/TX_2020/2020_complete_genome
300	MT258381.1:262-21551_Severe_acute_respiratory_syndrome_coronavirus_2_isolate_SARS-CoV-2/human/USA/CZB-RR057-013/2020_complete_genome
301	MT258377.1:251-21540_Severe_acute_respiratory_syndrome_coronavirus_2_isolate_SARS-CoV-2/human/USA/CZB-RR057-005/2020_complete_genome
302	MT233521.1:212-21501_Severe_acute_respiratory_syndrome_coronavirus_2_isolate_SARS-CoV-2/human/ESP/Valencia6/2020_partial_genome
303	MT039887.1:266-21552_Severe_acute_respiratory_syndrome_coronavirus_2_isolate_2019-nCoV/USA-WI1/2020_complete_genome
304	MT322412.1:264-21553_Severe_acute_respiratory_syndrome_coronavirus_2_isolate_SARS-CoV-2/human/USA/VA-DCLS-0024/2020_complete_genome
305	MT322406.1:249-21538_Severe_acute_respiratory_syndrome_coronavirus_2_isolate_SARS-CoV-2/human/USA/VA-DCLS-0016/2020_complete_genome
306	MT322397.1:256-21545_Severe_acute_respiratory_syndrome_coronavirus_2_isolate_SARS-CoV-2/human/USA/VA-DCLS-0004/2020_complete_genome
307	MT322395.1:230-21519_Severe_acute_respiratory_syndrome_coronavirus_2_isolate_SARS-CoV-2/human/USA/VA-DCLS-0002/2020_complete_genome
308	MT295465.1:256-21545_Severe_acute_respiratory_syndrome_coronavirus_2_isolate_SARS-CoV-2/human/USA/UF-2/2020_complete_genome
309	MT293225.1:242-21531_Severe_acute_respiratory_syndrome_coronavirus_2_isolate_SARS-CoV-2/human/USAWA-UW466/2020_complete_genome
310	MT293224.1:241-21530_Severe_acute_respiratory_syndrome_coronavirus_2_isolate_SARS-CoV-2/human/USAWA-UW465/2020_complete_genome
311	MT293220.1:235-21524_Severe_acute_respiratory_syndrome_coronavirus_2_isolate_SARS-CoV-2/human/USAWA-UW460/2020_complete_genome
312	MT293218.1:235-21524_Severe_acute_respiratory_syndrome_coronavirus_2_isolate_SARS-CoV-2/human/USAWA-UW456/2020_complete_genome
313	MT293214.1:203-21492_Severe_acute_respiratory_syndrome_coronavirus_2_isolate_SARS-CoV-2/human/USAWA-UW451/2020_ORF1ab_polyprotein_(ORF1ab)_ORF1a_polyprotein_(ORF1ab)_surface_glycoprotein_(S)_ORF3a_prs
314	MT293205.1:235-21524_Severe_acute_respiratory_syndrome_coronavirus_2_isolate_SARS-CoV-2/human/USAWA-UW442/2020_complete_genome
315	MT293202.1:235-21524_Severe_acute_respiratory_syndrome_coronavirus_2_isolate_SARS-CoV-2/human/USAWA-UW438/2020_complete_genome
316	MT293200.1:243-21532_Severe_acute_respiratory_syndrome_coronavirus_2_isolate_SARS-CoV-2/human/USAWA-UW436/2020_complete_genome
317	MT293186.1:245-21534_Severe_acute_respiratory_syndrome_coronavirus_2_isolate_SARS-CoV-2/human/USAWA-UW421/2020_complete_genome
318	MT293166.1:235-21524_Severe_acute_respiratory_syndrome_coronavirus_2_isolate_SARS-CoV-2/human/USAWA-UW401/2020_complete_genome
319	MT293161.1:230-21519_Severe_acute_respiratory_syndrome_coronavirus_2_isolate_SARS-CoV-2/human/USAWA-UW396/2020_complete_genome
320	MT293160.1:235-21524_Severe_acute_respiratory_syndrome_coronavirus_2_isolate_SARS-CoV-2/human/USAWA-UW395/2020_complete_genome
321	MT293159.1:255-21544_Severe_acute_respiratory_syndrome_coronavirus_2_isolate_SARS-CoV-2/human/USAWA-UW394/2020_complete_genome
322	MT293158.1:165-21454_Severe_acute_respiratory_syndrome_coronavirus_2_isolate_SARS-CoV-2/human/USAWA-UW393/2020_complete_genome
323	MT293156.1:235-21524_Severe_acute_respiratory_syndrome_coronavirus_2_isolate_SARS-CoV-2/human/USAWA-UW391/2020_complete_genome
324	MT276326.1:266-21555_Severe_acute_respiratory_syndrome_coronavirus_2_isolate_SARS-CoV-2/human/USA/GA_2741/2020_complete_genome
325	MT276323.1:266-21555_Severe_acute_respiratory_syndrome_coronavirus_2_isolate_SARS-CoV-2/human/USA/RI_0520/2020_complete_genome
326	MT263464.1:234-21523_Severe_acute_respiratory_syndrome_coronavirus_2_isolate_SARS-CoV-2/human/USA/WA-UW385/2020_complete_genome
327	MT263462.1:192-21481_Severe_acute_respiratory_syndrome_coronavirus_2_isolate_SARS-CoV-2/human/USA/WA-UW383/2020_complete_genome
328	MT263457.1:192-21481_Severe_acute_respiratory_syndrome_coronavirus_2_isolate_SARS-CoV-2/human/USA/WA-UW378/2020_complete_genome
329	MT263452.1:235-21524_Severe_acute_respiratory_syndrome_coronavirus_2_isolate_SARS-CoV-2/human/USA/WA-UW372/2020_complete_genome
330	MT263448.1:192-21481_Severe_acute_respiratory_syndrome_coronavirus_2_isolate_SARS-CoV-2/human/USA/WA-UW368/2020_complete_genome
331	MT263447.1:232-21521_Severe_acute_respiratory_syndrome_coronavirus_2_isolate_SARS-CoV-2/human/USA/WA-UW367/2020_complete_genome
332	MT263440.1:215-21504_Severe_acute_respiratory_syndrome_coronavirus_2_isolate_SARS-CoV-2/human/USA/WA-UW360/2020_complete_genome
333	MT263434.1:192-21481_Severe_acute_respiratory_syndrome_coronavirus_2_isolate_SARS-CoV-2/human/USA/WA-UW354/2020_complete_genome
334	MT263419.1:217-21506_Severe_acute_respiratory_syndrome_coronavirus_2_isolate_SARS-CoV-2/human/USA/WA-UW339/2020_complete_genome
335	MT263416.1:217-21506_Severe_acute_respiratory_syndrome_coronavirus_2_isolate_SARS-CoV-2/human/USA/WA-UW336/2020_complete_genome
336	MT263415.1:192-21481_Severe_acute_respiratory_syndrome_coronavirus_2_isolate_SARS-CoV-2/human/USA/WA-UW335/2020_complete_genome
337	MT263414.1:193-21482_Severe_acute_respiratory_syndrome_coronavirus_2_isolate_SARS-CoV-2/human/USA/WA-UW334/2020_complete_genome
338	MT263412.1:193-21482_Severe_acute_respiratory_syndrome_coronavirus_2_isolate_SARS-CoV-2/human/USA/WA-UW332/2020_complete_genome
339	MT263408.1:206-21495_Severe_acute_respiratory_syndrome_coronavirus_2_isolate_SARS-CoV-2/human/USA/WA-UW328/2020_complete_genome
340	MT263406.1:242-21531_Severe_acute_respiratory_syndrome_coronavirus_2_isolate_SARS-CoV-2/human/USA/WA-UW326/2020_complete_genome
341	MT263405.1:210-21499_Severe_acute_respiratory_syndrome_coronavirus_2_isolate_SARS-CoV-2/human/USA/WA-UW325/2020_complete_genome
342	MT263403.1:235-21524_Severe_acute_respiratory_syndrome_coronavirus_2_isolate_SARS-CoV-2/human/USA/WA-UW323/2020_complete_genome
343	MT263400.1:204-21493_Severe_acute_respiratory_syndrome_coronavirus_2_isolate_SARS-CoV-2/human/USA/WA-UW320/2020_complete_genome
344	MT263399.1:235-21524_Severe_acute_respiratory_syndrome_coronavirus_2_isolate_SARS-CoV-2/human/USA/WA-UW319/2020_complete_genome
345	MT263398.1:248-21537_Severe_acute_respiratory_syndrome_coronavirus_2_isolate_SARS-CoV-2/human/USA/WA-UW317/2020_complete_genome
346	MT263395.1:260-21549_Severe_acute_respiratory_syndrome_coronavirus_2_isolate_SARS-CoV-2/human/USA/WA-UW314/2020_complete_genome
347	MT263384.1:165-21454_Severe_acute_respiratory_syndrome_coronavirus_2_isolate_SARS-CoV-2/human/USA/WA-UW301/2020_complete_genome
348	MT262899.1:266-21555_Severe_acute_respiratory_syndrome_coronavirus_2_isolate_SARS-CoV-2/human/USA/WA-NH5/2020_complete_genome
349	MT262896.1:266-21555_Severe_acute_respiratory_syndrome_coronavirus_2_isolate_SARS-CoV-2/human/USA/WA-NH2/2020_complete_genome
350	MT259271.1:254-21543_Severe_acute_respiratory_syndrome_coronavirus_2_isolate_SARS-CoV-2/human/USA/WA-UW279/2020_complete_genome
351	MT259257.1:235-21524_Severe_acute_respiratory_syndrome_coronavirus_2_isolate_SARS-CoV-2/human/USA/WA-UW265/2020_complete_genome
352	MT259252.1:192-21481_Severe_acute_respiratory_syndrome_coronavirus_2_isolate_SARS-CoV-2/human/USA/WA-UW260/2020_complete_genome
353	MT259247.1:9-21298_Severe_acute_respiratory_syndrome_coronavirus_2_isolate_SARS-CoV-2/human/USA/WA-UW255/2020_complete_genome
354	MT251978.1:264-21553_Severe_acute_respiratory_syndrome_coronavirus_2_isolate_SARS-CoV-2/human/USA/WA-UW235/2020_complete_genome
355	MT251975.1:238-21527_Severe_acute_respiratory_syndrome_coronavirus_2_isolate_SARS-CoV-2/human/USA/WA-UW239/2020_complete_genome
356	MT246486.1:234-21523_Severe_acute_respiratory_syndrome_coronavirus_2_isolate_SARS-CoV-2/human/USA/WA-UW229/2020_complete_genome
357	MT246477.1:235-21524_Severe_acute_respiratory_syndrome_coronavirus_2_isolate_SARS-CoV-2/human/USA/WA-UW220/2020_complete_genome
358	MT246472.1:181-21470_Severe_acute_respiratory_syndrome_coronavirus_2_isolate_SARS-CoV-2/human/USA/WA-UW215/2020_complete_genome
359	MT246469.1:232-21521_Severe_acute_respiratory_syndrome_coronavirus_2_isolate_SARS-CoV-2/human/USA/WA-UW212/2020_complete_genome
360	MT246468.1:206-21495_Severe_acute_respiratory_syndrome_coronavirus_2_isolate_SARS-CoV-2/human/USA/WA-UW211/2020_complete_genome
361	MT246462.1:266-21555_Severe_acute_respiratory_syndrome_coronavirus_2_isolate_SARS-CoV-2/human/USA/WA-UW205/2020_complete_genome
362	MT246451.1:221-21510_Severe_acute_respiratory_syndrome_coronavirus_2_isolate_SARS-CoV-2/human/USA/WA-UW194/2020_complete_genome
363	MT240479.1:230-21519_Severe_acute_respiratory_syndrome_coronavirus_2_isolate_SARS-CoV-2/human/PAK/Gilgit1/2020_complete_genome
364	MT163719.1:266-21555_Severe_acute_respiratory_syndrome_coronavirus_2_isolate_SARS-CoV-2/human/USA/WA7-UW4/2020_complete_genome
365	MT163716.1:266-21555_Severe_acute_respiratory_syndrome_coronavirus_2_isolate_SARS-CoV-2/human/USA/WA3-UW1/2020_complete_genome
366	MT152824.1:264-21553_Severe_acute_respiratory_syndrome_coronavirus_2_isolate_SARS-CoV-2/human/USA/WA2/2020_complete_genome
367	MT093571.1:266-21555_Severe_acute_respiratory_syndrome_coronavirus_2_isolate_SARS-CoV-2/human/SWE/01/2020_complete_genome
368	MT039890.1:266-21555_Severe_acute_respiratory_syndrome_coronavirus_2_isolate_SNU01_complete_genome
369	MT258383.1:250-21539_Severe_acute_respiratory_syndrome_coronavirus_2_isolate_SARS-CoV-2/human/USA/CZB-RR057-015/2020_complete_genome
370	MT304491.1:266-21555_Severe_acute_respiratory_syndrome_coronavirus_2_isolate_SARS-CoV-2/human/USA/TX_2967/2020_complete_genome
371	MT233522.1:212-21501_Severe_acute_respiratory_syndrome_coronavirus_2_isolate_SARS-CoV-2/human/ESP/Valencia7/2020_complete_genome
372	MT322396.1:230-21519_Severe_acute_respiratory_syndrome_coronavirus_2_isolate_SARS-CoV-2/human/USA/VA-DCLS-0003/2020_complete_genome
373	MT308703.1:241-21530_Severe_acute_respiratory_syndrome_coronavirus_2_isolate_SARS-CoV-2/human/USA/UNC_200181/2020_complete_genome
374	MT293215.1:242-21531_Severe_acute_respiratory_syndrome_coronavirus_2_isolate_SARS-CoV-2/human/USAWA-UW452/2020_complete_genome
375	MT293213.1:257-21546_Severe_acute_respiratory_syndrome_coronavirus_2_isolate_SARS-CoV-2/human/USAWA-UW450/2020_complete_genome
376	MT293190.1:193-21482_Severe_acute_respiratory_syndrome_coronavirus_2_isolate_SARS-CoV-2/human/USAWA-UW425/2020_complete_genome
377	MT293188.1:180-21469_Severe_acute_respiratory_syndrome_coronavirus_2_isolate_SARS-CoV-2/human/USACT-UW423/2020_complete_genome
378	MT293184.1:128-21417_Severe_acute_respiratory_syndrome_coronavirus_2_isolate_SARS-CoV-2/human/USAWA-UW419/2020_complete_genome
379	MT293183.1:235-21524_Severe_acute_respiratory_syndrome_coronavirus_2_isolate_SARS-CoV-2/human/USAWA-UW418/2020_complete_genome
380	MT293177.1:235-21524_Severe_acute_respiratory_syndrome_coronavirus_2_isolate_SARS-CoV-2/human/USACT-UW412/2020_complete_genome
381	MT263463.1:231-21520_Severe_acute_respiratory_syndrome_coronavirus_2_isolate_SARS-CoV-2/human/USA/WA-UW384/2020_complete_genome
382	MT263458.1:253-21542_Severe_acute_respiratory_syndrome_coronavirus_2_isolate_SARS-CoV-2/human/USA/WA-UW379/2020_complete_genome
383	MT263443.1:239-21528_Severe_acute_respiratory_syndrome_coronavirus_2_isolate_SARS-CoV-2/human/USA/WA-UW363/2020_complete_genome
384	MT263435.1:248-21537_Severe_acute_respiratory_syndrome_coronavirus_2_isolate_SARS-CoV-2/human/USA/WA-UW355/2020_complete_genome
385	MT263422.1:192-21481_Severe_acute_respiratory_syndrome_coronavirus_2_isolate_SARS-CoV-2/human/USA/WA-UW342/2020_complete_genome
386	MT263410.1:234-21523_Severe_acute_respiratory_syndrome_coronavirus_2_isolate_SARS-CoV-2/human/USA/WA-UW330/2020_complete_genome
387	MT263388.1:142-21431_Severe_acute_respiratory_syndrome_coronavirus_2_isolate_SARS-CoV-2/human/USA/WA-UW305/2020_complete_genome
388	MT259280.1:9-21298_Severe_acute_respiratory_syndrome_coronavirus_2_isolate_SARS-CoV-2/human/USA/WA-UW290/2020_complete_genome
389	MT259269.1:260-21549_Severe_acute_respiratory_syndrome_coronavirus_2_isolate_SARS-CoV-2/human/USA/WA-UW277/2020_complete_genome
390	MT259253.1:176-21465_Severe_acute_respiratory_syndrome_coronavirus_2_isolate_SARS-CoV-2/human/USA/WA-UW261/2020_complete_genome
391	MT251977.1:192-21481_Severe_acute_respiratory_syndrome_coronavirus_2_isolate_SARS-CoV-2/human/USA/WA-UW234/2020_complete_genome
392	MT246482.1:209-21498_Severe_acute_respiratory_syndrome_coronavirus_2_isolate_SARS-CoV-2/human/USA/WA-UW225/2020_complete_genome
393	MT246476.1:227-21516_Severe_acute_respiratory_syndrome_coronavirus_2_isolate_SARS-CoV-2/human/USA/WA-UW219/2020_complete_genome
394	MT246474.1:256-21545_Severe_acute_respiratory_syndrome_coronavirus_2_isolate_SARS-CoV-2/human/USA/WA-UW217/2020_complete_genome
395	MT246471.1:234-21523_Severe_acute_respiratory_syndrome_coronavirus_2_isolate_SARS-CoV-2/human/USA/WA-UW214/2020_complete_genome
396	MT163720.1:95-21384_Severe_acute_respiratory_syndrome_coronavirus_2_isolate_SARS-CoV-2/human/USA/WA8-UW5/2020_partial_genome
397	MT304489.1:266-21555_Severe_acute_respiratory_syndrome_coronavirus_2_isolate_SARS-CoV-2/human/USA/TX_2039/2020_complete_genome
398	MT263451.1:118-21407_Severe_acute_respiratory_syndrome_coronavirus_2_isolate_SARS-CoV-2/human/USA/WA-UW371/2020_complete_genome
399	MT184911.1:266-21555_Severe_acute_respiratory_syndrome_coronavirus_2_isolate_2019-nCoV/USA-CruiseA-24/2020_complete_genome
400	MT293211.1:231-21520_Severe_acute_respiratory_syndrome_coronavirus_2_isolate_SARS-CoV-2/human/USAWA-UW448/2020_complete_genome

## Sheet: Recombination in MERS
	Fragment of ORF1a with lower U4f: 1400 - 2600
	The UPGMA dendrogram built using LogDet (Tamura-Kumar) method by the MEGA X software for 30 sequences aligned by PAM
	Bootstrap consesnsus tree is provided
	Fragment of ORF1a with higher U4f: 2601 - 4460
	The UPGMA dendrogram built using LogDet (Tamura-Kumar) method by the MEGA X software for 30 sequences aligned by PAM
	Bootstrap consesnsus tree is provided
	MERS is the target sequence of Betacoronavirus England 1 (NC_038294)
